# Supplementary material for: MSC Manufacturing for Academic Clinical Trials: From a Clinical-Grade to a Full GMP-Compliant Process
Source: Cells. 2021 May 26;10(6):1320. doi: 10.3390/cells10061320 (PMC8227789; doi:10.3390/cells10061320)
Supplement: Supplementary file 1 [file cells-10-01320-s001.zip]

Archive with 1 entries (1 files):
- cells-1220813-supplementary.pdf
